# Supplementary material for: Enhancing human gut health: Global innovations in dysbiosis management
Source: Imeta. 2025 Apr 13;4(3):e70028. doi: 10.1002/imt2.70028 (PMC12130569; doi:10.1002/imt2.70028)
Supplement: Supplementary file 2 — Table S1: Selection of 10 relevant dysbiosis patent documents. [file IMT2-4-e70028-s001.xlsx]

## Sheet: Sheet1
Table S1 Selection of 10 relevant dysbiosis patent documents.
Patent ID	Publication Date	Patent Title	Patent Type	Simple Families	Extended Families	Status
AU2018/204406B2	2019-12-05	Synergistic bacterial compositions and methods of production and use thereof	Granted	50	67	Active
US2017/0151269A1	2017-06-01	Glycan therapeutics and related methods thereof	Application	56	97	Active
EP3468573B1	2023-08-09	Treatment of clostridium difficile infection	Granted	31	43	Active
US2017/0281692A1	2017-10-05	Microbiota restoration therapy (mrt), compositions and methods of manufacture	Application	65	88	Active
WO2020/048609A1	2020-03-12	Prebiotic for treating disorders associated with disturbed composition or functionality of the intestinal microbiome	Application	14	62	Pending
EP3265822B1	2021-04-28	Tissue analysis by mass spectrometry or ion mobility spectrometry	Granted	11	253	Active
WO2018/053308A1	2018-03-22	Universal method for extracting nucleic acid molecules from a diverse population of one or more types of microbes in a sample	Application	11	40	Pending
US10347367B2	2019-07-09	Method and system for microbiome-derived characterization, diagnostics, and therapeutics for cardiovascular disease conditions	Granted	11	399	Active
US2024/0066079A1	2024-02-29	Compositions comprising propionibacterium acnes bacteriophages for treating acne	Application	15	333	Active
EP3616678A1	2020-03-04	Topical composition containing glycerin and yeast extract	Application	15	41	Pending
